# Supplementary material for: Saturated Fat-Mediated Upregulation of IL-32 and CCL20 in Hepatocytes Contributes to Higher Expression of These Fibrosis-Driving Molecules in MASLD
Source: Int J Mol Sci. 2023 Aug 25;24(17):13222. doi: 10.3390/ijms241713222 (PMC10487578; doi:10.3390/ijms241713222)
Supplement: Supplementary file 1 [file ijms-24-13222-s001.zip]

Archive with 1 entries (1 files):
- ijms-2552458-supplementary.pdf
